# Supplementary material for: Isolation and Functional Characterization of Soybean BES1/BZR1 Homolog 3-Like 1 (GmBEH3L1) Associated with Dehydration Sensitivity and Brassinosteroid Signaling in Arabidopsis thaliana
Source: Plants (Basel). 2022 Sep 29;11(19):2565. doi: 10.3390/plants11192565 (PMC9573144; doi:10.3390/plants11192565)
Supplement: Supplementary file 1 [file plants-11-02565-s001.zip]

Archive with 1 entries (1 files):
- plants-1884643-supplementary.pdf
